# Supplementary material for: 14-3-3η Protein as a Potential Biomarker in Juvenile Idiopathic Arthritis
Source: Pediatr Rep. 2021 Jan 25;13(1):65–71. doi: 10.3390/pediatric13010008 (PMC7844622; doi:10.3390/pediatric13010008)
Supplement: Supplementary file 1 [file pediatrrep-13-00008-s001.zip]

Archive with 4 entries (4 files):
- Dalrymple 14-3-3 supplemental material 1.xlsx
- __MACOSX/._Dalrymple 14-3-3 supplemental material 1.xlsx
- Dalrymple 14-3-3 supplemental material 2.docx
- __MACOSX/._Dalrymple 14-3-3 supplemental material 2.docx
