# Supplementary material for: 14-3-3η Protein as a Potential Biomarker in Juvenile Idiopathic Arthritis
Source: Pediatr Rep. 2021 Jan 25;13(1):65–71. doi: 10.3390/pediatric13010008 (PMC7844622; doi:10.3390/pediatric13010008)
Supplement: Supplementary file 1 [file pediatrrep-13-00008-s001.zip › Dalrymple 14-3-3 supplemental material 1.xlsx]

## Sheet: Sheet1
Category	14-3-3 eta (ng/mL)	#	Tube ID	Sample #	Gender	Type (Clinical)	Draw Date (s)	WBC	Hgb	Hct	Plt	ESR	CRP (mg/dL)	C3	C4	ANA	ANA pattern	ANA profile	RF IgM (>20)	RF IgG (>10)	RF IgA (>10)	CCP IgG (>40)	CCP IgM (>50)	CCP IgA (>40)	Other	14-3-3 eta (ng/mL)
Poly RF neg	< 0.2	1	1	1	F	poly RF neg	2003-10-16	5.9	14.1	42	247	21	0.3			Pos	homogenous with profile neg	Neg	Neg	Neg	Neg	Neg	Neg	Neg		< 0.2
	< 0.2	2	2	2	F	poly RF neg	2003-05-12	7.4	11.5	34.1	360	27				Pos	? pattern but profile neg	Neg	Neg	Neg	Neg	Neg	Neg	Neg		< 0.2
	1.843	3	3	3	F	poly RF neg	2002-12-05	6.5	12.2	36.3	264	21	1.1			Neg	N/A	Neg	Pos	Pos	Neg	Neg	Pos	Neg		1.843
	< 0.2	4	4	4	F	poly RF neg	2000-05-01	8.5	14.8	45.5	276	16	<0.7			Neg	N/A	Neg	Neg	Neg	Neg	Neg	Pos	Neg		< 0.2
	< 0.2	5	5	5	M	poly RF neg	2009-02-12	6.5	13.4	39.1	317	9	0.1			Neg	N/A	Neg	Pos		Neg	Neg	Neg	Pos		< 0.2
	< 0.2	6	6	6	F	poly RF neg	2004-09-16	7.6	11.2	35.3	511	15	1			Pos	speckled with profile neg	Neg	Neg	Neg	Neg	Neg	Pos	Neg		< 0.2
	1.098	7	7	7	F	poly RF neg	2006-04-06	9.51	11.8	35.1	472	21	<0.3			Neg	Negative profile (8/26/2004)	Neg	Neg	Neg	Neg	Neg	Neg	Neg		1.098
	< 0.2	8	8	8	F	poly RF neg	2002-05-13	4.6	12	36.1	220	5	<0.1			Neg	N/A	Neg	Pos	Neg	Neg	Neg	Neg	Neg		< 0.2
	< 0.2	9	9	9	M	poly RF neg	2004-06-05	10.5	9.1	27.9	645	28	<0.5			Neg		Neg	Neg		Neg	Neg	Neg	Neg		< 0.2
	< 0.2	11	11	11	M	poly RF neg	2007-02-22	10.5	9.1	27.9	645	28	<0.5			Neg	Neg profile	Neg	Neg		Neg	Neg	Neg	Neg		< 0.2
	>20.0	12	12	12	F	poly RF neg	2007-03-29	6.56	11.9	35.2	357	14	<0.3			Neg	Neg profile	Neg	Pos		Neg	Neg	Neg	Pos		>20.0
	< 0.2	13	13	13	M	poly RF neg	2004-09-30	8.5	12.8	39.6	534	10	1.1			Neg	Neg profile	Neg	Neg	Neg	Neg	Neg	Pos	Neg		< 0.2
	>20.0	14	15	15	F	poly RF neg	2004-12-11	7.2	13.1	38.3	268	11	0.2			Pos	homogenous with profile neg	Neg	Pos	Pos	Neg	Neg	Pos	Pos		>20.0
	< 0.2	15	16	16	F	poly RF neg	2003-06-02	6.3	13.5	39	238	7	0.14			Neg	Neg profile	Neg	Neg	Neg	Neg	Neg	Neg	Neg		< 0.2
	7.666	16	18	18	F	poly RF neg	2003-09-11	7	12.9	31.3	353	7	<0.7			Pos	homogenous with profile neg	Neg	Pos	Neg	Neg	Neg	Pos	Pos		7.666
	0.943	17	19	19	F	poly RF neg	2003-06-02	6.2	12.5	37	194	1	<0.7			Neg	N/A	Neg	Neg	Pos	Neg	Neg	Neg	Pos		0.943
	< 0.2	18	20	20	M	poly RF neg	2003-09-22	7.4	10.8	32.7	228	7	none			Neg	N/A	Neg	Pos		Neg	Pos	Pos	Pos		< 0.2
	< 0.2	19	21	21	F	poly RF neg	2005-07-16	6.4	12.6	37.7	213	4	<0.7			Neg		Neg	Neg	Neg	Neg	Neg	Neg	Neg		< 0.2
	< 0.2	20	22	22	F	poly RF neg	2005-08-22	7.1	10.5	32.8	222	47	0.97			Pos	no pattern but profile neg	Neg	Neg			Neg	Pos	Neg		< 0.2
	< 0.2	22	24	24	F	poly RF neg	2005-09-01	9.8	11.5	33.7	337	7	<0.3			Neg	profile neg	Neg	Neg		Neg	Neg	Neg	Neg		< 0.2
	< 0.2	23	25	25	F	poly RF neg	2003-07-24	7.6	13.9	41	379	39	0.8			Pos	nucleolar, profile neg	Neg	Neg		Neg	Neg	Neg	Neg		< 0.2
	0.584	24	26	26	M	poly RF neg	2004-10-14	6.4	12.9	37.1	343	5	<0.7			Neg	profile neg	Neg	Neg	Neg	Neg	Neg	Neg	Neg	HLA-B27 +	0.584
	< 0.2	25	27	27	F	poly RF neg	2006-11-15	7.3	12.1	36.8	422	59	<0.7			Pos	homogenous with profile neg	Neg	Neg	Neg	Neg	Neg	Neg	Neg		< 0.2
	0.3	26	28	28	F	poly RF neg	2005-06-10	17.1	10.2	31.9	515	>100	3.1			Pos	homogeneous pattern but profile neg	Neg	Neg		Neg	Neg	Pos	Pos		0.3
	< 0.2	27	29	29	F	poly RF neg	2007-10-04	9.6	12.9	37.1	324	44	2.9			Neg	Negative profile	Neg	Pos		Neg	Neg	Pos	Neg		< 0.2
	< 0.2	28	30	30	F	poly RF neg	2007-11-15	4.82	12.9	38.1	320	12	0.4			Neg	Negative profile	Neg	Neg		Neg	Neg	Neg	Neg		< 0.2
	< 0.2	30	33	33	F	poly RF neg	2011-07-05	7.1	12.6	37.1	189	5	0.2			Neg	Negative profile	Neg	Neg		Neg	Neg	Neg	Neg		< 0.2
	< 0.2	31	35	35	F	poly RF neg	2003-05-17											Neg	Pos		Neg	Neg	Pos	Pos		< 0.2
	> 20.0	32	36	36	F	poly RF neg	2010-03-29	4.9	14.1	40.4	279	4	0.7			Neg	None	Neg	Neg			Neg				> 20.0
Poly RF Pos	< 0.2	21	23	23	F	poly RF pos (was labeled as RF neg)	2005-09-01	5.3	9.6	30.9	362	31	<0.5			Neg	profile neg	Neg	Pos		Pos	Pos	Pos	Pos		< 0.2
	< 0.2	29	32	32	F	poly RF pos (was labeled as RF neg)	2012-10-02	8	11.9	37.8	324	16	1.7			Neg	SSA/SSB neg	Neg	Pos		Pos	Pos	Neg	Pos		< 0.2
	2.375	33	37	37	F	poly RF +	2003-10-13	7.4	12.3	37.5	320	21	0.2			Neg	N/A	Neg	Pos		Neg	Pos	Neg	Pos		2.375
	1.633	34	38	38	F	poly RF +	2005-01-24	8	12	35	400	32	2.55			Neg	N/A	Neg	Pos	Neg	Neg	Pos	Pos	Pos		1.633
	0.252	35	39	39	F	poly RF +	2005-03-24	7.5	12.5	38.6	334	32	<0.3			Pos	speckled but profile neg	Neg	Pos		Pos	Pos	Neg	Neg		0.252
	< 0.2	36	40	40	F	poly RF +	2007-03-15	16.4	10.6	33.7	463	34	4.2			Neg	negative profile	Neg	Neg		Neg	Neg	Neg	Neg		< 0.2
	0.74	37	41	41	F	poly RF +	2008-04-27	5.3	13.3	38.7	255	15	2.1			Neg		Neg	Pos	Pos	Pos	Pos	Pos	Pos		0.74
	< 0.2	39	43	43	F	poly RF +	2008-12-11	21	14.3	42.6	392	9	1.2			Neg	Negative profile	Neg	Neg			Neg			HLA-B27 +	< 0.2
	< 0.2	40	44	44	F	poly RF +	2008-12-15	15.2	11.8	36	585	64	2.2			Pos	Negative profile	Neg	Neg			Pos				< 0.2
	14.55	41	45	45	F	poly RF +	2003-09-22	6.4	10.4	32.2	246	16	0.5			Pos	homogenous with neg profile	Neg	Pos	Pos	Pos	Pos	Pos	Pos		14.55
	< 0.2	42	46	46	F	poly RF +	2007-04-19	7.3	10.8	32.8	308	25	0.7			Neg	Negative profile	Neg	Pos		Pos	Pos	Pos	Pos		< 0.2
	12.409	43	47	47	F	poly RF +	2002-09-30	7.2	13.7	39.3	246	11	0.44			Pos	specked with neg profile	Neg	Pos	Pos	Pos	Pos	Pos	Pos		12.409
	< 0.2	44	48	48	F	poly RF +	2003-09-22	9.5	11.5	34	300	58	3.83			Pos	specked with neg profile (autoantibodies from 12/22/2005 but other from 6/16/2009)	Neg	Pos	Neg	Neg	Neg	Neg	Neg		< 0.2
	15.487	45	49	49	F	poly RF +	2007-11-15	8.1	12.8	37.4	381	27	3.47			Neg	Negative profile	Neg	Pos		Pos	Neg	Neg	Neg		15.487
	< 0.2	46	50	50	F	poly RF +	2007-08-23	10.6	11.4	31.9	289	8	0.5			Neg	Negative profile	Neg	Neg		Neg	Pos	Pos	Pos		< 0.2
	< 0.2	47	51	51	M	poly RF +	2007-11-29	9.46	13.4	40.5	262	33	0.4			Pos	Homogenous with negative profile	Neg	Neg		Neg	Neg	Neg	Pos	Hx of AIH	< 0.2
	< 0.2	48	52	52	F	poly RF +	2008-09-11	8.25	12	36	386	8	0.4			Pos	speckled, profile neg	Neg	Neg		Neg	Neg				< 0.2
	< 0.2	49	53	53	F	poly RF +	2007-04-19	No data										Neg								< 0.2
	6.02	50	54	54	M	poly RF +	2007-10-04	5.24	14.7	42.6	205	51	3.8			Neg	N/A	Neg	Pos	Pos	Pos	Pos	Pos	Pos		6.02
	< 0.2	51	55	55	F	poly RF +	2006-02-02	5.8	15.2	39.1	213	18	1.8			Neg		Neg	Pos	Pos	Pos	Pos	Neg	Neg		< 0.2
	4.333	52	56	56	F	poly RF +	2003-09-22	9.4	12	35.2	233	7				Pos	homogenous with neg profile	Neg	Pos	Neg	Pos	Pos	Pos	Neg		4.333
	< 0.2	53	57	57	F	poly RF +	2002-03-08	6.94	13.4	40.4	309	9	<0.7			Neg	Negative profile	Neg	Neg		Neg	Neg	Neg	Neg		< 0.2
	< 0.2	54	58	58	M	poly RF +	2005-06-03	5.8	15.3	43.3	212	3	0.15			Neg	N/A	Neg	Neg		Neg	Pos	Neg	Pos		< 0.2
	< 0.2	55	59	59	F	poly RF +	2003-09-22	5.6	12	35.9	359	6	<0.7			Neg	N/A	Neg	Pos	Pos	Neg	Pos	Neg	Neg		< 0.2
	< 0.2	56	60	60	F	poly RF +	2001-03-12	7.9	13.8	41.5	312	9				Neg	negative profile	Neg	Pos			Pos				< 0.2
	0.428	58	62	62	F	poly RF +	2010-02-04	10.28	11.11	33.8	506	64	5.6			Pos	homogenous	Neg	Neg			Neg				0.428
	< 0.2	59	63	63	M	poly RF +	2010-02-04	7.12	10.8	31.8	401	42	5.4			Neg	negative profile	Neg	Pos			Pos				< 0.2
	< 0.2	115	119	119	F	poly RF +	2006-02-02	6.9	12.6	36.9	274	34	0.7			Pos	? pattern but profile neg	Neg	Pos	Pos	Pos	Pos	Pos	Neg		< 0.2
	< 0.2	116	120	120	F	poly RF +	2005-05-15	9	11.6	36.5	298	46	2.3			Neg	? pattern but profile neg	Neg	Pos	Pos	Pos	Pos	Pos	Pos		< 0.2
Systemic	< 0.2	62	66	66	F	systemic	2004-08-26	5.4	10.9	34.5	311	89	2.7			Neg	N/A	Neg	Neg			Neg	Neg	Neg		< 0.2
	< 0.2	63	67	67	M	systemic	2003-09-11	5.2	11.9	34.7	237	7	<0.7			Neg	None	Neg	Neg		Neg	Neg	Neg	Neg		< 0.2
	< 0.2	64	68	68	F	systemic	2003-05-13	6.8	10.9	31.9	336	75	6.7			Neg	N/A	Neg	Neg	Neg	Neg	Neg	Neg	Pos		< 0.2
	0.2	65	69	69	F	systemic	2004-09-16	7.9	10.8	35.2	297	20	<0.7			Pos	? pattern but profile neg	Neg	Pos	Pos	Neg	Neg	Pos	Pos		0.2
	< 0.2	66	70	70	F	systemic	2003-04-16											Neg	Neg		Neg	Neg	Neg	Neg		< 0.2
	2.126	67	71	71	M	systemic	2003-07-24	6.6	12	37	386	99	3.24			Neg	Negative profile	Neg	Pos	Pos	Pos	Pos	Pos	Pos		2.126
	< 0.2	68	72	72	F	systemic	2010-10-14	5.5	12.9	39.9	290	6	<0.3			Neg	Negative profile (2/20/2014); ANA 1:80 speckled without profile from 2005	Neg	Neg		Neg	Neg	Neg	Neg		< 0.2
	< 0.2	69	73	73	F	systemic	2003-09-29	9.9	10.3	31.9	426	90	16.3			Neg	Negative profile	Neg	Neg	Neg	Neg	Neg	Neg	Neg		< 0.2
	< 0.2	70	74	74	M	systemic	2006-07-27	23.4	8.9	28.3	638	>100	None			Neg	Negative profile	Neg	Pos		Neg	Neg	Neg	Pos		< 0.2
	< 0.2	71	75	75	F	systemic	2004-07-13	6.8	10.6	31.8	445	87	3			Neg	N/A	Neg	Neg	Neg	Neg	Neg	Neg	Neg		< 0.2
	< 0.2	72	76	76	F	systemic	2003-08-19	No data										Neg								< 0.2
	< 0.2	73	77	77	M	systemic	2007-06-14	9	9.5	29.7	458	45	4.1			Neg	Negative profile	Neg	Neg		Neg	Neg	Neg	Pos		< 0.2
Oligo	< 0.2	38	42	42	F	oligo	2006-04-27	11.3	12.1	36.5	373	30	1.7			Pos	homogenous with neg profile	Neg	Neg	Neg	Neg	Neg	Neg	Neg		< 0.2
	1.359	74	78	78	F	oligo	2007-06-14	6.4	13.2	38	279	22	0.4			Neg	Negative profile	Neg	Neg		Neg	Neg	Neg	Pos		1.359
	< 0.2	75	79	79	F	oligo	2006-08-03	6.8	12	34.8	396	6	<0.3			Neg	Negative profile	Neg	Neg		Neg	Neg	Neg	Neg		< 0.2
	< 0.2	76	80	80	F	oligo	2006-07-06	6.7	11.5	34	385	26	0.6			Neg	Negative profile	Neg	Neg		Neg	Neg	Neg	Pos		< 0.2
	1.32	77	81	81	F	oligo	2006-03-09	9.45	13.2	39.6	309	5	<0.3			Neg	N/A	Neg	Neg		Neg	Neg	Neg	Neg		1.32
	1.115	78	82	82	F	oligo	2004-01-07	14.5	11.9	34.3	412	23	<0.3			Neg	N/A	Neg	Neg		Neg	Pos	Pos	Pos		1.115
	< 0.2	79	83	83	F	oligo	2006-04-13	6.5	13.3	37.1	273	25	<0.3			Pos	homogeneous with negative profile	Neg	Neg		Neg	Neg	Neg	Neg		< 0.2
	4.475	80	84	84	F	oligo	2002-08-30	8.9	13.3	37.8	264	5	<0.7			Pos	speckled with neg profile	Neg	Neg	Neg	Neg	Neg	Neg	Pos		4.475
	< 0.2	81	85	85	F	oligo	2002-01-10	7.49	13.5	37.8	337	11	<0.3			Pos	speckled	Neg	Neg		Neg	Neg	Pos	Neg		< 0.2
	< 0.2	82	86	86	F	oligo	2006-02-16	7.3	13	39	177	10	<0.3			Neg	negative profile	Neg	Pos		Neg	Neg	Neg	Neg	HLA-B27 +	< 0.2
	< 0.2	83	87	87	F	oligo	2002-08-30	4.4	11.5	33.1	333	9	<0.7			Pos	homogenous, CCP was from 2006	Neg	Neg	Neg	Neg	Neg	Neg	Neg		< 0.2
	1.354	84	88	88	F	oligo	2007-07-30	10.2	9.9	29.3	371	65	7.5			Pos	homogenous with neg profile	Neg	Neg			Neg	Neg	Neg		1.354
	< 0.2	85	89	89	F	oligo	2003-01-16	9.1	13.1	39.3	232	6	<0.7			Neg	N/A	Neg	Neg		Neg	Neg	Neg	Pos		< 0.2
	< 0.2	86	90	90	F	oligo	2004-05-27	7.9	13.2	38.6	420	9	<0.7			Neg	Negative profile	Neg	Neg	Neg	Neg	Neg	Neg	Neg		< 0.2
	< 0.2	87	91	91	F	oligo	2008-08-07	8.7	11.1	32.2	405	57	4.6			Pos	speckled with neg profile	Neg	Neg			Neg				< 0.2
	< 0.2	88	92	92	F	oligo	2009-08-04	10.9	12.2	35.4	459	16	1.3			Neg	N/A	Neg	Neg	Neg	Neg	Neg	Neg	Neg		< 0.2
	< 0.2	89	93	93	F	oligo	2006-12-07	7.7	11.3	33.2	459	33	0.3			Neg	N/A	Neg	Neg	Neg	Neg	Neg	Neg	Neg		< 0.2
	< 0.2	90	94	94	F	oligo	2008-02-12	10	14.4	43.2	460	44	4			Pos	homogenous with negative SSA/SSB	Neg	Neg		Neg	Neg	Neg	Neg	HLA-B27 +	< 0.2
	< 0.2	91	95	95	F	oligo	2011-02-03	9.96	12.1	34.5	461	12	1.3			Neg	N/A	Neg	Neg			Neg	Neg	Neg		< 0.2
	< 0.2	92	96	96	F	oligo	2004-06-16	6.1	12.4	38.6	356	38	0.42			Pos	speckled with neg profile	Neg	Neg	Neg	Neg	Neg	Neg	Pos		< 0.2
	< 0.2	93	97	97	M	oligo	2002-10-31	7	12.9	38.5	210	46	1			Neg	negative profile	Neg	Neg	Neg	Neg	Neg	Neg	Neg		< 0.2
	< 0.2	94	98	98	M	oligo	2005-01-14	7.8	10.9	33.7	237	93	0.8			Pos	Nucleolar with neg profile	Neg	Neg	Neg	Neg	Neg				< 0.2
	< 0.2	95	99	99	F	oligo	2004-08-03	9	12.3	37.1	330	10	0.25			Pos	Negative profile	Neg	Neg		Neg	Neg	Neg	Neg		< 0.2
	< 0.2	96	100	100	F	oligo	2006-03-09	8	13.2	39.3	293	12	<0.3			Pos	ANA profile neg from 11/15/1998	Neg	Neg		Neg	Neg	Neg	Neg		< 0.2
	< 0.2	97	101	101	F	oligo	2004-09-03	No data										Neg								< 0.2
	0.38	98	102	102	F	oligo	2016-12-09	No data										Neg								0.38
	< 0.2	99	103	103	F	oligo	2009-02-26	10.3	10.4	31.8	386	30	1.8			Pos	Homogeneous with neg profile	Neg	Neg			Neg				< 0.2
	< 0.2	101	105	105	F	oligo	2009-07-09	12.9	12.1	35.9	441	9	0.4			Neg	negative profile	Neg	Neg		Neg	Neg				< 0.2
	< 0.2	102	106	106	F	oligo	2009-07-30	3.8	13.7	41.8	190	7	<0.1			Pos	homogeneous with negative profile from 2/27/2003	Neg	Neg				Neg	Neg		< 0.2
	< 0.2	103	107	107	F	oligo	2009-05-21	7.4	11.1	32.5	348	12	<0.5			Neg	negative profile	Neg	Neg		Neg	Neg	Neg	Neg		< 0.2
	< 0.2	104	108	108	F	oligo	1990-03-13	9.1	12.6	38.1	403	26	<0.1			Pos	speckled with neg profile	Neg	Neg			Pos	Pos	Pos		< 0.2
	< 0.2	105	109	109	F	oligo	2009-10-29	7.35	12.6	36.4	288	14	0.9			Neg	Neg profile	Neg	Neg		Neg	Neg	Neg	Neg		< 0.2
	< 0.2	106	110	110	F	oligo	2010-06-04	8.09	12.7	35.5	317	14	1.8			Pos	centromere	Neg	Neg			Neg				< 0.2
	< 0.2	107	111	111	F	oligo	2010-05-20	10.84	11.3	32.7	325	38	0.5			Neg	neg	Neg	Neg			Neg				< 0.2
Normal	0.499	117	121	121		Normal	5																			0.499
	0.296	118	122	122		Normal	4																			0.296
	< 0.2	121	125	125		Normal	8																			< 0.2
	< 0.2	122	126	126		Normal	4																			< 0.2
	< 0.2	123	127	127		Normal	16																			< 0.2
	< 0.2	124	128	128		Normal	3																			< 0.2
	2.427	125	129	129		Normal	16																			2.427
	< 0.2	126	130	130		Normal	3																			< 0.2
	< 0.2	127	131	131		Normal	9																			< 0.2
	< 0.2	128	132	132		Normal	1																			< 0.2
	< 0.2	129	133	133		Normal	1																			< 0.2
	< 0.2	130	135	135		Normal	4																			< 0.2
	< 0.2	131	136	136		Normal	5																			< 0.2
	< 0.2	132	137	137		Normal	5																			< 0.2
	< 0.2	133	138	138		Normal	6																			< 0.2
	< 0.2	134	139	139		Normal	6																			< 0.2
	< 0.2	135	141	141		Normal	1																			< 0.2
	< 0.2	136	142	142		Normal	1																			< 0.2
	< 0.2	137	143	143		Normal	13																			< 0.2
	< 0.2	138	144	144		Normal	13																			< 0.2
							6.2
							4.82973
SLE	< 0.2	139	2015042	2015042	F	SLE						68	2.4	85		dsDNA, Sm, RNP, SSA										< 0.2
	0.51	140	2015043	2015043	M	SLE/SS						67	0.14	119		SSA										0.51
	< 0.2	141	2015044	2015044	F	SLE						11	0.19	115		dsDNA, SSA, SSB										< 0.2
	< 0.2	142	2015045	2015045	F	SLE						6	0.22	159		dsDNA, Sm, RNP, Chromatin										< 0.2
	< 0.2	143	2015046	2015046	F	SLE						5	0.12	129		RNP,Sm, LAC										< 0.2
	0.296	144	2015047	2015047	F	SLE						3	<0.5	89		dsDNA										0.296
	< 0.2	145	2015048	2015048	F	SLE						109	1.3	95		dsDNA, SSA, RNP, Chromatin										< 0.2
	< 0.2	146	2015049	2015049	F	SLE						50	1.1	88		dsDNA,SSA, Sm, LAC										< 0.2
	< 0.2	147	2015050	2015050	F	SLE						4	0.2	128		RNP										< 0.2
	< 0.2	148	2015051	2015051	F	SLE						5	<0.1	102		SSA										< 0.2
	< 0.2	155	2015058	2015058	F	SLE						29	0.72	132		dsDNA										< 0.2
	< 0.2	156	2015059	2015059	F	SLE						11	0.8	118		dsDNA										< 0.2
	< 0.2	159	2015062	2015062	F	SLE						8	<0.1	101		dsDNA, Chromatin, Histone										< 0.2
	< 0.2	161	2015064	2015064	F	SLE						28	0.19			RNP										< 0.2
	0.288	162	2015065	2015065	F	SLE						17	<0.1	82		dsDNA, Sm, RNP, Chromatin										0.288
	< 0.2	163	2015066	2015066	F	SLE						3	<0.3	103		RNP										< 0.2
	< 0.2	164	2015067	2015067	F	SLE						30	<0.5	128		dsDNA, SSA, SSB, RNP										< 0.2
	0.656	165	2015068	2015068	F	SLE						16	0.4	126		dsDNA, SSA										0.656
	<0.2	166	2015069	2015069	F	SLE						45	0.7	101		dsDNA, Sm, RNP, Chromatin										<0.2
	2.9	168	2015072	2015072	F	SLE						9	0.15	108		RNP, Chromatin										2.9
	< 0.2	169	2015073	2015073	F	SLE						1	<0.5	128		dsDNA										< 0.2
	< 0.2	170	2015074	2015074	F	SLE						12	<0.5	120		RNP										< 0.2
	< 0.2	171	2015075	2015075	M	SLE						9	0.1	151		RNP										< 0.2
	< 0.2	172	2015076	2015076	F	SLE						2	0.04	89		SSA, RNP, Chromatin			0.04							< 0.2
	< 0.2	173	2015077	2015077	F	SLE						30	<0.5	108		dsDNA, SSA										< 0.2
	0.609	176	2015080	2015080	F	SLE						24	1.42	126		dsDNA, SSA, SSB			1.42							0.609
	< 0.2	177	2015085	2015085	F	SLE						8	0.13	133		dsDNA			0.13							< 0.2
	< 0.2	178	2015086	2015086	M	SLE						36	1			Sm, Chromatin			1							< 0.2
	< 0.2	179	2015087	2015087	M	SLE						3	0.04	147		dsDNA			0.04							< 0.2
	< 0.2	180	2015088	2015088	F	SLE						16	0.6	92		dsDNA, Sm			0.6							< 0.2
	< 0.2	181	2015089	2015089	F	SLE						33	0.1	133		dsDNA, Sm, RNP, Chromatin, LAC			0.1							< 0.2
	< 0.2	182	2015090	2015090	F	SLE						13	0.07	111		dsDNA, PAC			0.07							< 0.2
	0.846	183	2015091	2015091	F	SLE						1	0.31			RNP			0.31							0.846
	< 0.2	184	2015092	2015092	F	SLE						8	<0.5	117		SSA, SSB										< 0.2
	0.336	185	2015093	2015093	F	SLE						15	<0.3	128		Sm, RNP, Chromatin										0.336
	0.242	187	2015095	2015095	M	SLE						13	0.09	125		dsDNA, Sm, RNP, Chromatin, Histone										0.242
	< 0.2	189	2015097	2015097	F	SLE						14	0.19	124		Sm, RNP, Chromatin										< 0.2
	8.274	190	2015098	2015098	F	SLE						54	3.67			NP, SSA, Chromatin, RF, CCP										8.274
	< 0.2	192	2015100	2015100	M	SLE						2	0.12	117		dsDNA, hromatin										< 0.2
	0.44	193	2015101	2015101	F	SLE						6	0.5	130		SSA										0.44
	< 0.2	194	2015102	2015102	F	SLE						13	<0.5	108		dsDNA										< 0.2
	< 0.2	195	2015103	2015103	F	SLE						9	<0.1	91		dsDNA, SSA, RNP, Chromatin										< 0.2
	< 0.2	196	2015104	2015104	F	SLE						24	0.4	196		Sm, RNP, Chromatin, dsDNA										< 0.2
	< 0.2	197	2015105	2015105	F	SLE						130	10			Sm										< 0.2
	< 0.2	198	2015106	2015106	F	SLE						12	0.21	100		Sm, RNP										< 0.2
	< 0.2	201	2015109	2015109	F	SLE						10	0.5	50		dsDNA, Chromatin, Ribosomal P										< 0.2
	< 0.2	202	2015110	2015110	F	SLE						11	<0.1	65		RNP										< 0.2
	< 0.2	203	2015111	2015111	F	SLE						6	<0.1	102		SSA, SSB										< 0.2
	< 0.2	204	2015112	2015112	F	SLE						55	3.9	83		dsDNA, Sm, RNP										< 0.2
	0.236	206	2015114	2015114	M	SLE						25	0.14	80		RNP, dsDNA, Sm, Histone, Chromatin										0.236
	< 0.2	207	2015115	2015115	F	SLE						13	0.08	70		dsDNA, Sm, RNP, Chromatin										< 0.2
	< 0.2	208	2015116	2015116	F	SLE						2	<0.3	85		dsDNA										< 0.2
	1.622	209	2015117	2015117	F	SLE						6	0.23	156		SSA, SSB										1.622
	< 0.2	210	2015118	2015118	F	SLE						32	0.5			RNP,SSA,SSB										< 0.2
	< 0.2	211	2015119	2015119	F	SLE						1	<0.1	102		SSA, Chromatin										< 0.2
	< 0.2	212	2016001	2016001	F	SLE						39	4.9	125		dsDNA,SSA,SSB,LAC										< 0.2
	0.385	213	2016002	2016002	F	SLE						108	<0.5	128		RNP,Sm, Chromatin										0.385
	< 0.2	215	2016004	2016004	F	SLE						63	2.9	202		dsDNA, Sm										< 0.2
	< 0.2	216	2016005	2016005	F	SLE						2	0.11	68		RNP										< 0.2
	< 0.2	217	2016006	2016006	F	SLE						35	0.8	141		dsDNA, histone										< 0.2
RA	1.445	149	2015052	2015052	F	RA						6	<0.1			RF, CCP										1.445
	< 0.2	150	2015053	2015053	M	RA						2	<0.1			RF, CCP										< 0.2
	< 0.2	151	2015054	2015054	M	RA						32	0.5			RF, CCP										< 0.2
	< 0.2	152	2015055	2015055	M	RA						21	0.5			negative										< 0.2
	10.072	153	2015056	2015056	F	RA						65	<0.5			RF, CCP										10.072
	< 0.2	154	2015057	2015057	M	RA						2	<0.1			RF, CCP										< 0.2
	0.294	157	2015060	2015060	F	RA						34	0.4			RF, CCP										0.294
	< 0.2	158	2015061	2015061	M	RA						3	0.35			negative										< 0.2
	< 0.2	160	2015063	2015063	F	RA										RF, CCP										< 0.2
	0.7	167	2015071	2015071	F	RA						42	0.13			RF, CP										0.7
	< 0.2	174	2015078	2015078	F	RA						2	<0.1			RF, CCP										< 0.2
	2.064	175	2015079	2015079	F	RA						19	<0.5	111		RF. CCP, 14-3-3eta										2.064
	>20.0	186	2015094	2015094	M	RA						24	2.3			RF, CCP										>20.0
	0.36	188	2015096	2015096	F	RA						13	0.06			RF, CCP										0.36
	< 0.2	191	2015099	2015099	M	RA						9	0.33			RF, CCP										< 0.2
	< 0.2	199	2015107	2015107	F	RA						6	1.1			negative										< 0.2
	< 0.2	200	2015108	2015108	F	RA																				< 0.2
	< 0.2	205	2015113	2015113	M	RA						2	<0.08			RF, CCP										< 0.2
	< 0.2	214	2016003	2016003	F	RA						20	1.7			RF, CCP										< 0.2
